# Supplementary material for: Variation in Global Policy Responses to COVID-19: A Bidirectional Analysis
Source: Int J Environ Res Public Health. 2023 Feb 27;20(5):4252. doi: 10.3390/ijerph20054252 (PMC10001811; doi:10.3390/ijerph20054252)
Supplement: Supplementary file 1 [file ijerph-20-04252-s001.zip]

Archive with 1 entries (1 files):
- ijerph-2166611-supplementary.pdf
